# Supplementary material for: Next-generation sequencing of host genetics risk factors associated with COVID-19 severity and long-COVID in Colombian population
Source: Sci Rep. 2024 Apr 11;14:8497. doi: 10.1038/s41598-024-57982-3 (PMC11009356; doi:10.1038/s41598-024-57982-3)
Supplement: Supplementary file 2 — Supplementary Information 2. [file 41598_2024_57982_MOESM2_ESM.xlsx]

## Sheet: Supplementary Table 1
Supplementary Table 1. Genes selected for analysis in the study sample based on literature reference association.
Gene	Transcript RefSeq	Reference
ACE2	NM_001371415.1	[40]
APOE	NM_000041.4	[41]
APOL1	NM_003661.4	[42]
ARHGAP27	NM_001282290.2	[43]
ARL17B	NM_001039083.5	[44]
ATP11A	NM_032189.4	[45]
BCL11A	NM_001363864.1	[45]
CCL2	NM_002982.4	[46]
CCR3	NM_178329.3	[47]
CCR5	NM_001394783.1	[48]
CCR9	NM_001394783.1	[47]
CD14	NM_000591.4	[49]
CENPS	NM_199294.3	[50]
CFAP73	NM_001144872.3	[50]
CXCR6	NM_001386435.1	[51]
DPP4	NM_001935.4	[52]
DPP9	NM_139159.5	[53]
FBXL12	NM_001316936.2	[50]
FCGR2A	NM_001136219.3	[54]
FDX1L	NW_021639282.1	[50]
FOXP4	NM_001012426.2	[55]
FURIN	NM_002569.4	[56]
FUT2	NM_000511.6	[45]
FYCO1	NM_024513.4	[57]
HSD17B14	NM_016246.3	[43]
ICAM1	NM_000201.3	[58]
ICAM3	NM_002162.5	[59]
ICAM5	NM_003259.4	[53]
IFITM3	NM_021034.3	[60]
IFNA10	NM_002171.2	[45]
IFNAR1	NM_000629.3	[50]
IFNAR2	NM_001289125.3	[53]
IL10RB	NM_000628.5	[50]
IRF3	NM_001571.6	[61]
IRF7	NM_004031.4	[61]
KANSL1	NM_001193466.2	[43]
KLRC2	NM_002260.4	[62]
LZTFL1	NM_020347.4	[63]
MAPT	NM_005910.6	[48]
MUC1	NM_001371720.1	[45]
MX1	NM_002462.5	[64]
NAPSA	NM_004851.3	[50]
NCOA4	NM_001145263.2	[50]
NUCB1	NM_006184.6	[43]
OAS1	NM_016816.4	[48]
OAS2	NM_001032731.2	[50]
OAS3	NM_006187.4	[48]
OCLN	NM_002538.4	[50]
PDE4A	NM_001111307.2	[50]
PIGN	NM_176787.5	[48]
PLSCR1	NM_021105.3	[45]
PPP1R15A	NM_014330.5	[65]
RPL24	NM_000986.4	[66]
RTP3	NM_031440.2	[50]
SLC30A5	NM_022902.5	[50]
SLC6A20	NM_020208.4	[50]
SPDEF	NM_012391.3	[50]
STH	NM_001007532.3	[43]
TAC4	NM_001077506.2	[67]
TBK1	NM_013254.4	[61]
THBS3	NM_007112.5	[45]
TICAM1	NM_182919.4	[61]
TLR3	NM_003265.3	[57]
TLR7	NM_016562.4	[68]
TMEM65	NM_194291.3	[43]
TMPRSS2	NM_005656.4	[69]
TRIM46	NM_025058.5	[45]
TYK2	NM_003331.5	[48]
UGT2A1	NM_001252275.3	[70]
UGT2A2	NM_001105677.2	[70]
UNC93B1	NM_030930.4	[61]
WNT3	NM_030753.5	[43]
XCR1	NM_001024644.2	[48]
ZNF561	NM_152289.3	[50]

## Sheet: Supplementary Table 2
Supplementary Table 2. Candidate variants selected for analysis in the study sample based on literature reference association.
Variant	Genomic coordinate	Closest genes	Reference
rs114301457	1:155066988	EFNA4	[45]
rs7528026	1:155175305	TRIM46	[45]
rs41264915	1:155197995	THBS3	[45]
rs1123573	2:60480453	BCL11A	[45]
rs2232354	2:113129758	IL1RN	[57]
rs147509469	2:191909428	CAVIN2, TMEFF2	[66]
rs73062389	3:45793925	SLC6A20	[66]
rs2271616	3:45796521	SLC6A20	[12]
rs2531743	3:45796808	SLC6A20, LZTFL1	[71]
rs72893671	3:45809291	SLC6A20, LZTFL1	[66]
rs17713054	3:45818159	SLC6A20, LZTFL1	[72]
rs71325088	3:45821460	SLC6A20, LZTFL1	[66]
rs10490770	3:45823240	SLC6A20, LZTFL1	[73]
rs11385942	3:45834968	LZTFL1	[63]
rs35081325	3:45848429	LZTFL1	[48]
rs73064425	3:45859597	LZTFL1	[45]
rs71325091	3:45890915	LZTFL1	[48]
rs13433997	3:46008273	FYCO1, XCR1	[48]
rs34438204	3:46039814	XCR1	[48]
rs7642320	3:46049130	XCR1	[74]
rs9877748	3:46069589	XCR1	[48]
rs13069742	3:46072724	XCR1	[48]
rs35110864	3:46112965	XCR1, CCR1	[48]
rs13085367	3:46131332	XCR1, CCR1	[48]
rs4443214	3:46136372	XCR1, CCR1	[75]
rs35775079	3:46220620	CCR3	[48]
rs11919389	3:101705614	RPL24	[76]
rs343320	3:146517122	PLSCR1	[45]
rs56162149	5:131995059	ACSL6	[45]
rs143334143	6:31153649	CCHCR1	[53]
rs9271609	6:32623820	HLA-DRB1	[45]
rs2496644	6:41515007	LINC01276	[45]
rs1886814	6:41534945	FOXP4	[76]
rs622568	7:54580201	VSTM2A	[77]
rs72711165	8:124324323	TMEM65	[76]
rs28368148	9:21206606	IFNA10	[45]
rs505922	9:133273813	ABO	[77]
rs529565	9:133274084	ABO	[78]
rs61882275	11:34482745	ELF5	[45]
rs10774671	12:112919388	OAS1	[43]
rs2660	12:112919637	OAS1	[79]
rs10850097	12:112923312	OAS1	[48]
rs6489867	12:112925745	OAS1	[53]
rs1981555	12:112935172	OAS1, OAS3	[48]
rs7955267	12:112941234	OAS3	[48]
rs7310667	12:112954377	OAS3	[77]
rs56106917	12:132489231	FBRSL	[45]
rs9577175	13:112889041	ATP11A	[45]
rs4424872	15:93046840	RGMA	[45]
rs117169628	16:89196249	SLC22A31	[45]
rs113661667	17:45714244	LRRC37A4P	[48]
rs79600142	17:45820356	MGC57346	[48]
rs62054835	17:45857306	LRRC37A4P	[48]
rs112572874	17:45995618	MAPT	[48]
rs1819040	17:46142465	KANSL1	[43]
rs2532300	17:46152620	KANSL1	[45]
rs3848456	17:49863260	TAC4	[45]
rs77534576	17:49863303	TAC4	[43]
rs12610495	19:4717660	DPP9	[45]
rs2109069	19:4719431	DPP9	[53]
rs2277732	19:4723658	DPP9	[66]
rs4804803	19:7747847	CD209	[19]
rs73510898	19:10305768	ZGLP1	[45]
rs74956615	19:10317045	RAVER1	[43]
rs34536443	19:10352442	TYK2	[45]
rs11085727	19:10355447	TYK2	[53]
rs429358	19:44908684	APOE	[66]
rs368565	19:48697960	FUT2	[45]
rs4801778	19:48867352	PLEKHA4	[43]
rs17860115	21:33230000	IFNAR2	[45]
rs2300370	21:33232252	IFNAR2	[48]
rs13050728	21:33242905	IFNAR2	[43]
rs2252639	21:33245424	IFNAR2	[47]
rs2236757	21:33252612	IFNAR2	[53]
rs2300371	21:33259936	IFNAR2	[48]
rs8178521	21:33287378	IL10RB	[45]
rs35370143	21:33959663	LINC00649	[45]
rs2298660	21:41473706	TMPRSS2	[64]
rs2298661	21:41473715	TMPRSS2	[64]
rs3787946	21:41475808	TMPRSS2	[64]
rs190509934	X:15602217	ACE2	[71]

## Sheet: Supplementary Table 3
Supplementary Table 3. COVID-19 signs and symptoms in the study population divided by cases and controls, with their respective association measure
Sign or symptom	Controls (n=56)	Cases (n=56)	p-value	95% CI	OR
Ageusia	29 (51.7%)	24 (42.8%)	0.34	0.33-1.47	0.70
Anosmia	35 (63.5%)	18 (32.1%)	<0.01*	0.13-0.62	0.28
Cough	28 (50.0%)	47 (83.9%)	<0.01*	2.16-12.65	5.22
Diarrhea	12 (21.4%)	20 (35.7%)	0.09	0.88-4.72	2.04
Dyspnea	17 (30.3%)	49 (87.5%)	<0.01*	6.05-42.60	16.06
Fatigue	36 (64.2%)	52 (92.8%)	<0.01*	2.28-22.91	7.22
Fever	22 (29.2%)	42 (75.0%)	<0.01*	2.07-10.41	4.64
Hemoptysis	2 (3,57%)	7 (12.5%)	0.16	0.76-19.46	3.86
Headache	41 (73.2%)	35 (62.5%)	0.22	0.27-1.36	0.61
Mental status alteration	8 (14.2%)	15 (26.7%)	0.10	0.85-5.70	2.20
Musculoskeletal pain	42 (75.0%)	43 (76.7%)	0.82	0.46-2.62	1.10
Nasal congestion	21 (37.5%)	22 (39.2%)	0.84	0.50-2.31	1.08
Nausea/emesis	10 (17.8%)	12 (21.4%)	0.63	0.49-3.20	1.25
Odynophagia	15 (26.7%)	27 (48.2%)	0.01	1.15-5.61	2.54
Recovery time	19.2 (±23.2)	22.6 (±12.2)	<0.01*	-	-
Long-COVID symptoms	22 (39.2%)	44 (78.5%)	<0.01*	2.46-13.04	5.67
* Statistically significant, p-value < 0.05; CI, confidence interval; OR, Odds ratio

## Sheet: Supplementary Table 4
Supplementary Table 4. Clinical and demographic characteristics of patients with and without Long-COVID with their respective association measure.
Variables	Without long-COVID (n= 46)	With long-COVID (n=66)	p-value	95 CI%	OR
Age	45 (23-60)†	48 (21-60)†	0.26	-	-
Male Sex	27 (58.7%)	32 (48.5%)	0.29	0.31-1.42	0.66
Blood group
Group O	33 (71.7%)	46 (69.7%)	0.81	0.40-2.08	0.91
Group A	11 (23.9%)	16 (24.2%)	0.96	0.42-2.46	1.02
Group B	1 (2.17%)	4 (6.06%)	0.64	0.27-145.99	2.87
Group AB	1 (2.17%)	0 (0.0%)	0.41	0.00-27.0	-
Comorbidities
BMI	26 (44-19)†	28 (50-20) †	0.13	-	-
Obesity	8 (17.3%)	16 (24.2%)	0.38	0.59-3.92	1.52
Hypertensin	7 (15.2%)	16 (24.2%)	0.24	0.67-4.76	1.78
T2DM*	5 (10.8%)	10 (15.15%)	0.58	0.47-4.61	1.46
Cancer	1 (2.17%)	3 (4.54%)	0.64	0.22-21.27	2.14
Coronary artery disease	2 (4.34%)	1 (1.51%)	0.56	0.03-3.85	0.34
Arrythmia	1 (2.17%)	1 (1.51%)	1	0.04-11.36	0.69
Chronic kidney disease	1 (2.17%)	2 (3.03%)	1	0.12-15.98	1.41
HIV/Immunodeficiency	1 (2.17%)	0 (0.0%)	0.41	-	-
Autoimmune disease	0 (0.0%)	2 (3.03%)	0.51	-	-
Asthma	1 (2.17%)	3 (4.54%)	0.64	0.22-21.27
COPD	0 (0.0%)	2 (3.03%)	0.51	-	-
Depression	0 (0.0%)	1 (1.51%)	1	-	-
Epilepsy/Seizures	2 (4.34%)	0 (0.0%)	0.16	-	-
Other comorbidities	17 (36.9%)	20 (30.3%)	0.46	0.33-1.64	0.74
Transplanted	1 (2.17%)	2 (3.03%)	1	0.12-15.98	1.41
Smoking history	11 (23.9%)	24 (36.3%)	0.16	0.78-4.22	1.82
Active smoker	1 (2.17%)	6 (9.09%)	0.23	0.52-38.71	4.50
Number of cigarettes per day	0 (40-0)†	0 (70-0)†	0.29	-	-
Number of years smoking	0 (30-0)†	0 (40-0)†	0.12	-	-
Pack year	0 (34-0)†	0 (52-0)†	0.27	-	-
Use of medication	27 (58.6%)	39 (59.0%)	0.96	0.47-2.18	1.02
Chronic steroid use	0 (0.0%)	3 (4.54%)	0.26	-	-
Number of comorbidities	0 (4-0)†	0 (5-0)†	0.29	-	-
No comorbidities	27 (58.6%)	33 (50.0%)	0.36	0.33-1.50	0.70
Presence of comorbidities	19 (41.3%)	33 (50.0%)	0.36	0.66-3.04	1.42
2 or more comorbidities	7 (15.2%)	15 (22.7%)	0.32	0.61-4.41	1.64
Severity	22 (47.8%)	44 (66.6%)	<0.01*	2.46-13.04	5.67
*Statistically significant, p-value < 0.05; COPD, Chronic obstructive pulmonary disease; BMI, body mass index; Pack year, index that measures the amount smoked over a time period; CI, confidence intervals; OR, Odds ratio
† Variable that does not follow normal distribution, therefore median and ranges were calculated.

## Sheet: Supplementary Table 5
Supplementary Table 5. Long-COVID signs and symptoms in the studied population divided by cases and controls, with their respective association measure.
Long-COVID signs and symptoms	Controls (n = 56)	Cases (n = 56)	p-value	95% CI	OR
Depression	2 (3.57%)	22 (39.2%)	<0.01*	3.79-77.64	17.15
Fatigue	11 (19.6%)	27 (48.2%)	<0.01*	1.64-8.84	3.81
Confusion	2 (3.57%)	19 (33.9%)	<0.01*	3.04-73.13	13.86
Vertigo	0 (0.0%)	8 (14.2%)	<0.01*	-	-
Anosmia/Ageusia persistence	7 (12.5%)	6 (10.7%)	0.97	026- 2.68	0.84
Common signs and symptoms	12 (21.4%)	34 (60.7%)	<0.01*	2.46-13.04	5.67
Neurological signs and symptoms	10 (17.8%)	28 (50.0%)	<0.01*	1.94-10.8	4.60
Psychiatric signs and symptoms	2 (3.57%)	20 (35.7%)	<0.01*	3.24-137.49	14.68
Musculoskeletal signs and symptoms	3 (5.35%)	14 (25.0%)	<0.01*	1.59-21.8	5.89
Respiratory signs and symptoms	6 (10.7%)	16 (28.5%)	<0.01*	1.19-9.3	3.30
Cardiovascular signs and symptoms	0 (0.0%)	10 (17.8%)	<0.01*	-	-
Other signs and symptoms	0 (0.0%)	2 (3.57%)	0.49	-	-
Time of persistence	0 (210-0)†	55 (350-0)†	<0.01*	-	-
*Statistically significant, p-value < 0.05; CI, confidence intervals; OR, Odds ratio.
† Variable that does not follow normal distribution, therefore median and ranges were calculated.

## Sheet: Supplementary Table 6
Supplementary Table 6. COVID-19 signs and symptoms in patients with and without long-COVID with their respective association measure.
Signs and symptoms	Without Long-COVID (n = 46)	With long-COVID (n = 66)	p-value	95% CI	OR
Ageusia	16 (34.7%)	37 (56.0%)	0.03*	1.10-5.21	2.39
Anosmia	20 (43.4%)	33 (50%)	0.50	0.61-2.77	1.30
Cough	24 (52.1%)	51 (77.2%)	<0.01*	1.38-7.05	3.12
Diarrhea	9 (19.5%)	23 (34.%)	0.08	0.91-5.34	2.20
Dyspnea	19 (41.3%)	47 (71.2%)	<0.01*	1.59-7.77	3.52
Fatigue	29 (63.%)	59 (89.3%)	<0.01*	1.84-13.24	4.94
Fever	19 (41.3%)	45 (68.1%)	<0.01*	1.39-6.66	3.05
Hemoptysis	2 (4.34%)	7 (10.6%)	0.30	0.52-13.18	2.61
Headache	31 (67.3%)	45 (68.1%)	0.93	0.46-2.32	1.04
Mental status alteration	7 (15.2%)	16 (24.2%)	0.25	0.67-4.76	1.78
Musculoskeletal pain	32 (69.5%)	53 (80.3%)	0.19	0.74-4.27	1.78
Nasal congestion	15 (32.6%)	28 (42.2%)	0.30	0.69-3.34	1.52
Nausea/emesis	8 (17.3%)	14 (21.2%)	0.62	0.49-3.35	1.28
Odynophagia	14 (30.4%)	28 (42.2%)	0.20	0.76-3.73	1.68
Recovery time	10.7 (±8.4)	28.0 (±20.1)	<0.01*	-	-
*Statistically significant, p-value < 0.05; CI, confidence interval; OR, Odds ratio.

## Sheet: Supplementary Table 7
Supplementary Table 7. Bioinformatic quality control for candidate variants.
Variant	Average depth	Depth > 10X	Depth > 20X	Depth > 50X	Depth > 100X
rs2660	1277.54	1	1	1	1
rs343320	783.402	1	1	1	1
rs368565	75.1875	0.991071	0.910714	0.642857	0.223214
rs429358	1254.4	1	1	1	1
rs505922	963.848	1	1	1	1
rs529565	1141.93	1	1	1	1
rs622568	14.6161	0.580357	0.241071	0.0357143	0
rs1123573	1188.26	1	1	1	1
rs1819040	543.884	1	1	1	0.973214
rs1886814	1387.63	1	1	1	1
rs1981555	20.2054	0.651786	0.392857	0.0446429	0.0178571
rs2109069	660.759	1	1	1	0.991071
rs2232354	1188.67	1	1	1	1
rs2236757	1235.12	1	1	1	1
rs2252639	1354.14	1	1	1	1
rs2271616	895.08	1	1	1	1
rs2277732	1244.59	1	1	1	1
rs2298660	992.938	1	1	1	1
rs2298661	999.196	1	1	1	1
rs2300370	975.964	1	1	1	1
rs2300371	990.857	1	1	1	1
rs2496644	1033.29	1	1	1	1
rs2531743	1180.62	1	1	1	1
rs2532300	468.777	1	1	1	0.964286
rs3787946	972.589	1	1	1	1
rs3848456	1952.08	1	1	1	1
rs4424872	1920.69	1	1	1	1
rs4443214	168.223	1	0.991071	0.821429	0.6875
rs4801778	1434.21	1	1	1	1
rs4804803	1111.04	1	1	1	1
rs6489867	110.804	1	0.928571	0.803571	0.535714
rs7310667	0.107143	0	0	0	0
rs7528026	1829.41	1	1	1	1
rs7642320	1619.84	1	1	1	1
rs7955267	150.134	1	1	0.901786	0.714286
rs8178521	1130.96	1	1	1	1
rs9271609	1025.72	1	1	1	1
rs9577175	1656.65	1	1	1	1
rs9877748	365.5	1	1	1	0.946429
rs10490770	782.964	1	1	1	1
rs10774671	1029.87	1	1	1	1
rs10850097	693.473	1	1	1	1
rs11085727	0.651786	0	0	0	0
rs11385942	884.598	1	1	1	1
rs11919389	161.116	0.973214	0.892857	0.785714	0.660714
rs12610495	1423.51	1	1	1	1
rs13050728	0.125	0	0	0	0
rs13069742	460.402	1	1	0.991071	0.910714
rs13085367	804.964	1	1	1	1
rs13433997	1227.4	1	1	1	1
rs17713054	907.973	1	1	1	1
rs17860115	668.384	1	1	1	0.973214
rs28368148	1364.71	1	1	1	1
rs34438204	396.098	1	1	1	0.901786
rs34536443	1293.73	1	1	1	1
rs35081325	921.411	1	1	1	1
rs35110864	911.518	1	1	1	1
rs35370143	420.729	1	1	1	0.910714
rs35775079	986.446	1	1	1	1
rs41264915	2782.71	1	1	1	1
rs56106917	1159.91	1	0.991071	0.955357	0.9375
rs56162149	1169.07	1	1	1	1
rs61882275	1082.08	1	1	1	1
rs62054835	398.732	1	1	0.991071	0.973214
rs71325088	1245.58	1	1	1	1
rs71325091	745.777	1	1	1	0.991071
rs72711165	825.125	1	1	1	1
rs72893671	132.705	1	0.991071	0.848214	0.607143
rs73062389	1078.89	1	1	1	1
rs73064425	606.58	1	1	1	0.982143
rs73510898	789.473	1	1	1	1
rs74956615	878.741	1	1	1	1
rs77534576	1939.88	1	1	1	1
rs79600142	1436.5	1	1	1	1
rs112572874	1172.21	1	1	1	1
rs113661667	21.2946	0.767857	0.473214	0.0446429	0.00892857
rs114301457	1291.85	1	1	1	1
rs117169628	1233.98	1	1	1	1
rs143334143	0.142857	0	0	0	0
rs147509469	328.786	1	1	1	0.919643
rs190509934	814.295	1	1	1	1

## Sheet: Supplementary Table 8
Supplementary Table 8. Sequencing quality for candidate genes.
Gene name	Transcript stable ID	Length	Average depth
ACE2	ENST00000252519.8	4118	542.60
APOE	ENST00000252486.9	1154	1098.10
APOL1	ENST00000397278.8	1597	1443.50
ARHGAP27	ENST00000685559.1	4270	1312.90
ARL17B	ENST00000450673.4	734	1312.10
ATP11A	ENST00000375645.8	6205	1312.11
BCL11A	ENST00000642384.2	2808	1312.12
CCL2	ENST00000225831.4	500	1312.13
CCR3	ENST00000395940.3	1068	1312.14
CCR5	ENST00000292303.5	1059	1312.15
CCR9	ENST00000357632.7	1210	1312.16
CD14	ENST00000302014.11	1228	1312.17
CENPS	ENST00000309048.8	817	1312.18
CFAP73	ENST00000335621.11	1527	1312.19
CXCR6	ENST00000304552.5	1029	1312.20
DPP4	ENST00000360534.8	4801	1312.21
DPP9	ENST00000262960.14	4579	1312.22
FBXL12	ENST00000247977.9	1181	1312.23
FCGR2A	ENST00000271450.12	1554	1312.24
FDX2	ENST00000393708.3	952	1312.25
FOXP4	ENST00000307972.10	3543	1312.26
FURIN	ENST00000268171.8	3785	1312.27
FUT2	ENST00000425340.3	1032	1312.28
FYCO1	ENST00000296137.7	6037	1312.29
HSD17B14	ENST00000263278.9	1613	1312.30
ICAM1	ENST00000264832.8	2199	1312.31
ICAM3	ENST00000160262.10	2244	1312.32
ICAM5	ENST00000221980.5	3775	1312.33
IFITM3	ENST00000399808.5	502	1312.34
IFNA10	ENST00000357374.2	570	1312.35
IFNAR1	ENST00000270139.8	2674	1312.36
IFNAR2	ENST00000342136.9	2248	1312.37
IL10RB	ENST00000290200.7	1578	1312.38
IRF3	ENST00000377139.8	1884	1312.39
IRF7	ENST00000525445.6	2412	1312.40
KANSL1	ENST00000432791.7	4618	1312.41
KLRC2	ENST00000381902.7	1196	1312.42
LZTFL1	ENST00000296135.11	1800	1312.43
MAPT	ENST00000262410.10	3602	1312.44
MUC1	ENST00000620103.4	2128	1312.45
MX1	ENST00000398598.8	3189	1312.46
NAPSA	ENST00000253719.7	2063	1312.47
NCOA4	ENST00000581486.6	2645	1312.48
NUCB1	ENST00000405315.9	2486	1312.49
OAS1	ENST00000202917.10	1703	1312.50
OAS2	ENST00000392583.7	2964	1312.51
OAS3	ENST00000228928.12	4764	1312.52
OCLN	ENST00000396442.7	2269	1312.53
PDE4A	ENST00000380702.7	4061	1312.54
PIGN	ENST00000640252.2	5496	1312.55
PLSCR1	ENST00000342435.9	1657	1312.56
PPP1R15A	ENST00000200453.6	2125	1312.57
RPL24	ENST00000394077.8	974	1312.58
RTP3	ENST00000296142.4	799	1312.59
SLC30A5	ENST00000396591.8	3798	1312.60
SLC6A20	ENST00000358525.9	2779	1312.61
SPDEF	ENST00000374037.8	1408	1312.62
STH	ENST00000537309.1	387	1312.63
TAC4	ENST00000436235.6	724	1312.64
TBK1	ENST00000331710.10	4090	1312.65
THBS3	ENST00000368378.7	5071	1312.66
TICAM1	ENST00000248244.6	2139	1312.67
TLR3	ENST00000296795.8	3015	1312.68
TLR7	ENST00000380659.4	3250	1312.69
TMEM65	ENST00000297632.8	1323	1312.70
TMPRSS2	ENST00000332149.10	2679	1312.71
TRIM46	ENST00000334634.9	3180	1312.72
TYK2	ENST00000525621.6	5764	1312.73
UGT2A1	ENST00000286604.9	2084	1312.74
UGT2A2	ENST00000604629.6	2111	1312.75
UNC93B1	ENST00000227471.7	2793	1312.76
WNT3	ENST00000225512.6	1368	1312.77
XCR1	ENST00000309285.4	1002	1312.78
ZNF561	ENST00000302851.8	1861	1312.79
Total		179852	1312.80

## Sheet: Supplementary Table 9
Supplementary Table 9. Sequencing quality for candidate genes per patient.
Sample	Coverage > 10X	Coverage > 20X	Coverage > 50X	Coverage > 100X
COV73	99.70%	99.54%	98.39%	95.02%
COV74	99.58%	99.18%	96.79%	87.87%
COV75	99.80%	99.73%	99.49%	98.63%
COV78	99.79%	99.65%	98.91%	95.96%
COV80	99.74%	99.56%	98.65%	95.95%
COV81	99.80%	99.76%	99.62%	99.16%
COV84	99.75%	99.59%	98.30%	93.58%
COV85	99.63%	99.23%	97.15%	88.84%
COV86	99.75%	99.61%	98.88%	96.40%
COV87	99.70%	99.50%	97.55%	91.88%
COV88	99.72%	99.45%	97.15%	88.99%
COV90	99.81%	99.76%	99.62%	99.30%
COV91	99.79%	99.75%	99.62%	99.29%
COV92	99.70%	99.65%	99.46%	99.27%
COV96	99.82%	99.80%	99.72%	99.57%
COV97	99.84%	99.82%	99.76%	99.67%
COV100	99.83%	99.80%	99.74%	99.34%
COV101	99.83%	99.81%	99.78%	99.59%
COV104	99.80%	99.73%	99.31%	98.14%
COV105	99.84%	99.82%	99.78%	99.75%
COV109	99.82%	99.80%	99.68%	99.23%
COV110	99.83%	99.79%	99.76%	99.64%
COV112	99.79%	99.76%	99.54%	98.63%
COV114	99.68%	99.65%	99.46%	99.23%
COV115	99.65%	99.38%	98.18%	94.73%
COV118	99.80%	99.77%	99.71%	99.41%
COV119	99.82%	99.80%	99.74%	99.33%
COV120	99.80%	99.79%	99.74%	99.53%
COV121	99.75%	99.67%	99.15%	97.16%
COV125	99.79%	99.75%	99.56%	98.87%
COV130	99.70%	99.53%	98.33%	94.90%
COV131	99.58%	99.05%	97.04%	90.72%
COV132	99.82%	99.79%	99.71%	99.35%
COV133	99.82%	99.80%	99.75%	99.64%
COV135	99.70%	99.59%	98.61%	95.48%
COV137	99.81%	99.79%	99.73%	99.61%
COV138	99.79%	99.77%	99.69%	99.22%
COV139	99.83%	99.79%	99.74%	99.57%
COV140	99.82%	99.78%	99.72%	99.57%
COV141	99.84%	99.82%	99.78%	99.74%
COV142	99.75%	99.61%	98.78%	96.19%
COV143	99.70%	99.44%	98.12%	93.72%
COV144	99.75%	99.56%	98.77%	96.35%
COV145	99.69%	99.37%	97.99%	94.36%
COV148	99.76%	99.61%	99.04%	97.76%
COV149	99.79%	99.77%	99.44%	97.45%
COV151	99.82%	99.78%	99.24%	97.12%
COV152	99.73%	99.41%	97.45%	91.89%
COV154	99.82%	99.80%	99.74%	99.36%
COV155	99.80%	99.76%	99.64%	99.17%
COV157	99.79%	99.77%	99.68%	99.42%
COV158	99.82%	99.80%	99.77%	99.71%
COV159	99.82%	99.80%	99.77%	99.69%
COV160	99.63%	99.53%	99.43%	99.23%
COV161	99.62%	99.52%	99.38%	99.14%
COV162	99.85%	99.81%	99.75%	99.42%
COV164	99.83%	99.79%	99.72%	99.10%
COV169	99.80%	99.78%	99.75%	99.59%
COV171	99.82%	99.80%	99.76%	99.57%
COV173	99.79%	99.77%	99.66%	99.30%
COV174	99.76%	99.59%	98.66%	95.88%
COV176	99.83%	99.80%	99.74%	99.49%
COV178	99.83%	99.79%	99.70%	99.10%
COV179	99.79%	99.76%	99.58%	99.11%
COV181	99.80%	99.77%	99.73%	99.47%
COV182	99.81%	99.78%	99.69%	99.10%
COV183	99.84%	99.82%	99.78%	99.70%
COV185	99.83%	99.79%	99.76%	99.57%
COV189	99.83%	99.81%	99.76%	99.59%
COV191	99.84%	99.81%	99.74%	99.52%
COV193	99.81%	99.78%	99.68%	99.23%
COV196	99.81%	99.79%	99.66%	98.86%
COV197	99.79%	99.76%	99.67%	99.29%
COV199	99.86%	99.83%	99.80%	99.77%
COV200	99.82%	99.79%	99.74%	99.54%
COV201	99.79%	99.77%	99.71%	99.52%
COV202	99.82%	99.79%	99.76%	99.64%
COV203	99.80%	99.77%	99.73%	99.62%
COV204	99.84%	99.80%	99.77%	99.71%
COV205	99.81%	99.77%	99.64%	98.95%
COV206	99.84%	99.79%	99.75%	99.68%
COV207	99.84%	99.79%	99.77%	99.71%
COV208	99.83%	99.80%	99.77%	99.74%
COV209	99.83%	99.80%	99.77%	99.72%
COV210	99.82%	99.78%	99.69%	99.57%
COV211	99.82%	99.81%	99.78%	99.76%
COV212	99.81%	99.80%	99.76%	99.68%
COV213	99.84%	99.80%	99.74%	99.66%
COV214	99.81%	99.78%	99.76%	99.66%
COV215	99.81%	99.80%	99.77%	99.70%
COV216	99.80%	99.79%	99.69%	99.53%
COV217	99.79%	99.75%	99.64%	99.39%
COV218	99.80%	99.77%	99.71%	99.57%
COV219	99.86%	99.82%	99.76%	99.62%
COV220	99.82%	99.79%	99.76%	99.67%
COV223	99.82%	99.81%	99.76%	99.70%
COV225	99.79%	99.78%	99.73%	99.57%
COV227	99.79%	99.77%	99.69%	99.39%
COV228	99.79%	99.78%	99.74%	99.60%
COV229	99.82%	99.80%	99.76%	99.68%
COV230	99.78%	99.77%	99.73%	99.50%
COV231	99.79%	99.77%	99.75%	99.64%
COV232	99.78%	99.75%	99.65%	98.80%
COV233	99.85%	99.81%	99.78%	99.75%
COV234	99.78%	99.74%	99.56%	98.65%
COV235	99.86%	99.83%	99.79%	99.77%
COV236	99.82%	99.80%	99.75%	99.58%
COV237	99.85%	99.81%	99.76%	99.55%
COV238	99.79%	99.77%	99.70%	99.35%
COV239	99.81%	99.79%	99.73%	99.51%
COV240	99.80%	99.79%	99.76%	99.67%
COV241	99.81%	99.78%	99.74%	99.57%
Minimum	99.58%	99.05%	96.79%	87.87%

## Sheet: Supplementary Table 10
Supplementary Table 10. Variant candidate analysis according to long-COVID presence/absence. This table presents the summary data for the variants analysed in the present study according to long-COVID status.
					Allelic frequency without long-COVID		Allelic frequency with long-COVID		Genotype frequency without long-COVID			Genotype frequency with long-COVID			HWE	p-value	OR
Variant	Reference/Alternative	Genomic coordinate	Closest gene	Minor allele	WT	Alt	WT	Alt	WT/WT	WT/Alt	Alt/Alt	WT/WT	WT/Alt	Alt/Alt
rs114301457	C/T	1:155066988	EFNA4	C	0.99	0.01	1	0	0.98	0.02	0.00	1.00	0.00	0.00	1.00	0.23	0.00
rs7528026	G/A	1:155175305	TRIM46	G	0.99	0.01	0.97	0.03	0.98	0.02	0.00	0.94	0.06	0.00	1.00	0.33	2.84
rs41264915	A/G	1:155197995	THBS3	A	0.98	0.02	0.98	0.02	0.98	0.0	0.02	0.97	0.02	0.02	<0.01*	0.74	1.23
rs1123573	A/G	2:60480453	BCL11A	A	0.80	0.20	0.76	0.24	0.65	0.30	0.04	0.53	0.45	0.02	0.27	0.41	1.31
rs2232354	T/G	2:113129758	IL1RN	T	0.80	0.20	0.78	0.22	0.70	0.22	0.09	0.65	0.26	0.09	<0.01*	0.66	1.15
rs147509469	G/A	2:191909428	CAVIN2, TMEFF2	A	0.97	0.03	1.00	0.00	0.96	0.02	0.02	1.00	0.00	0.00	0.01*	0.04*	0.00
rs73062389	A/G	3:45793925	SLC6A20	G	0.93	0.07	0.95	0.05	0.89	0.09	0.02	0.91	0.09	0.00	0.27	0.52	0.68
rs2271616	G/T	3:45796521	SLC6A20	T	0.88	0.12	0.88	0.12	0.78	0.20	0.02	0.79	0.18	0.03	0.19	0.97	1.01
rs2531743	G/A	3:45796808	SLC6A20, LZTFL1	A	0.70	0.30	0.77	0.23	0.48	0.43	0.09	0.53	0.47	0.00	0..89	0.25	0.70
rs72893671	T/A	3:45809291	SLC6A20, LZTFL1	T	0.95	0.05	0.92	0.08	0.89	0.11	0.00	0.85	0.15	0.00	1.00	0.53	1.42
rs17713054	G/A	3:45818159	SLC6A20, LZTFL1	G	0.96	0.04	0.95	0.05	0.91	0.09	0.00	0.91	0.09	0.00	1.00	0.94	1.04
rs71325088	T/C	3:45821460	SLC6A20, LZTFL1	T	0.96	0.04	0.95	0.05	0.91	0.09	0.00	0.91	0.09	0.00	1.00	0.94	1.04
rs10490770	T/C	3:45823240	SLC6A20, LZTFL1	T	0.96	0.04	0.95	0.05	0.91	0.09	0.00	0.91	0.09	0.00	1.00	0.94	1.04
rs11385942	Del/A	3:45834968	LZTFL1	Del	0.96	0.04	0.95	0.05	0.91	0.09	0.00	0.89	0.11	0.00	1.00	0.74	1.23
rs35081325	A/T	3:45848429	LZTFL1	A	0.96	0.04	0.95	0.05	0.91	0.09	0.00	0.91	0.09	0.00	1.00	0.94	1.04
rs73064425	C/T	3:45859597	LZTFL1	C	0.96	0.04	0.95	0.05	0.91	0.09	0.00	0.95	0.05	0.00	1.00	0.94	1.04
rs71325091	G/A	3:45890915	LZTFL1	G	0.96	0.04	0.93	0.07	0.91	0.09	0.00	0.86	0.14	0.00	1.00	0.44	1.61
rs13433997	T/C	3:46008273	FYCO1, XCR1	T	0.92	0.08	0.89	0.11	0.85	0.15	0.00	0.77	0.23	0.00	0.6	0.24	1.79
rs34438204	T/C	3:46039814	XCR1	T	0.95	0.05	0.93	0.07	0.89	0.11	0.00	0.86	0.14	0.00	1.00	0.67	1.27
rs7642320	A/G	3:46049130	XCR1	A	0.89	0.11	0.86	0.14	0.78	0.22	0.00	0.71	0.29	0.00	0.21	0.44	1.37
rs9877748	A/G	3:46069589	XCR1	A	0.90	0.10	0.89	0.11	0.83	0.15	0.02	0.79	0.21	0.00	1.00	0.84	1.09
rs13069742	A/G	3:46072724	XCR1	A	0.90	0.10	0.89	0.11	0.83	0.15	0.02	0.79	0.21	0.00	1.00	0.84	1.09
rs35110864	G/A	3:46112965	XCR1, CCR1	G	0.95	0.05	0.93	0.07	0.89	0.11	0.00	0.86	0.14	0.00	1.00	0.67	1.27
rs13085367	T/C	3:46131332	XCR1, CCR1	T	0.96	0.04	0.93	0.07	0.91	0.09	0.00	0.88	0.11	0.02	0.31	0.44	1.61
rs4443214	T/C	3:46136372	XCR1, CCR1	T	0.96	0.04	0.9	0.10	0.91	0.09	0.00	0.82	0.17	0.02	0.48	0.09	2.61
rs35775079	C/T	3:46220620	CCR3	C	0.99	0.01	0.96	0.04	0.98	0.02	0.00	0.92	0.08	0.00	1.00	0.06	5.87
rs11919389	T/C	3:101705614	RPL24	T	0.76	0.24	0.83	0.17	0.56	0.40	0.04	0.69	0.28	0.03	1.00	0.14	0.60
rs343320	G/A	3:146517122	PLSCR1	G	0.93	0.07	0.94	0.06	0.87	0.13	0.00	0.89	0.09	0.02	0.35	0.86	0.90
rs56162149	C/T	5:131995059	ACSL6	C	0.82	0.18	0.80	0.20	0.65	0.33	0.02	0.67	0.27	0.06	0.55	0.82	1.08
rs9271609	T/C	6:32623820	HLA-DRB1	T	0.68	0.32	0.64	0.36	0.41	0.54	0.04	0.41	0.45	0.14	0.41	0.39	1.28
rs2496644	A/C	6:41515007	LINC01276	C	0.77	0.23	0.71	0.29	0.61	0.33	0.07	0.48	0.45	0.06	0.81	0.32	1.36
rs1886814	A/C	6:41534945	FOXP4	A	0.82	0.18	0.73	0.27	0.70	0.24	0.07	0.52	0.44	0.05	1.00	0.16	1.59
rs28368148	C/G	9:21206606	IFNA10	C	1.00	0.00	0.99	0.01	1.00	0.00	0.00	0.98	0.02	0.00	1.00	0.80	0.69
rs505922	T/C	9:133273813	ABO	T	0.83	0.17	0.83	0.17	0.70	0.26	0.04	0.68	0.30	0.02	1.00	0.89	0.95
rs529565	T/C	9:133274084	ABO	T	0.83	0.17	0.80	0.20	0.70	0.26	0.04	0.62	0.35	0.03	1.00	0.57	1.22
rs61882275	G/A	11:34482745	ELF5	G	0.61	0.39	0.55	0.45	0.35	0.52	0.13	0.30	0.50	0.20	0.7	0.41	1.25
rs10774671	G/A	12:112919388	OAS1	A	0.75	0.25	0.82	0.18	0.57	0.37	0.07	0.70	0.24	0.06	0.25	0.22	0.66
rs2660	G/A	12:112919637	OAS1	A	0.79	0.21	0.86	0.14	0.63	0.33	0.04	0.77	0.18	0.05	0.18	0.16	0.60
rs10850097	C/T	12:112923312	OAS1	T	0.77	0.23	0.84	0.16	0.59	0.37	0.04	0.74	0.20	0.06	0.21	0.25	0.67
rs6489867	C/T	12:112925745	OAS1	T	0.76	0.24	0.82	0.18	0.57	0.39	0.04	0.71	0.21	0.82	0.24	0.30	0.70
rs7955267	C/T	12:112941234	OAS3	T	0.77	0.23	0.81	0.19	0.59	0.37	0.04	0.70	0.23	0.08	0.24	0.48	0.78
rs56106917	C/Del	12:132489231	FBRSL	C	0.73	0.27	0.72	0.28	0.52	0.41	0.07	0.55	0.35	0.11	0.48	0.89	1.04
rs9577175	C/T	13:112889041	ATP11A	C	0.83	0.17	0.70	0.30	0.65	0.35	0.00	0.47	0.47	0.06	0.21	0.04*	1.99
rs4424872	T/A	15:93046840	RGMA	A	0.95	0.05	0.98	0.02	0.93	0.02	0.04	0.97	0.02	0.02	<0.01*	0.21	0.40
rs117169628	G/A	16:89196249	SLC22A31	G	0.89	0.11	0.86	0.14	0.80	0.17	0.02	0.76	0.21	0.03	0.37	0.54	1.29
rs79600142	T/C	17:45820356	CRHR1	T	0.87	0.13	0.92	0.08	0.74	0.26	0.00	0.86	0.12	0.02	1.00	0.18	0.54
rs62054835	A/C	17:45857306	MAPT-AS1	A	0.88	0.12	0.92	0.08	0.76	0.24	0.00	0.86	0.12	0.02	1.00	0.27	0.60
rs112572874	A/G	17:45995618	MAPT	A	0.87	0.13	0.92	0.08	0.74	0.26	0.00	0.85	0.14	0.02	1.00	0.25	0.60
rs1819040	T/A	17:46142465	KANSL1	T	0.85	0.15	0.92	0.08	0.74	0.22	0.04	0.86	0.12	0.02	0.11	0.07	0.45
rs2532300	T/C	17:46152620	KANSL1	T	0.87	0.13	0.92	0.08	0.74	0.26	0.00	0.86	0.12	0.02	1.00	0.18	0.54
rs3848456	C/A	17:49863260	TAC4	C	0.77	0.23	0.75	0.25	0.54	0.46	0.00	0.55	0.41	0.05	0.12	0.71	1.12
rs77534576	C/T	17:49863303	TAC4	C	0.85	0.15	0.83	0.17	0.70	0.30	0.00	0.03	0.27	0.70	0.73	0.77	1.11
rs12610495	A/G	19:4717660	DPP9	A	0.77	0.23	0.73	0.27	0.63	0.28	0.09	0.55	0.36	0.09	0.21	0.45	1.26
rs2109069	G/A	19:4719431	DPP9	G	0.77	0.33	0.69	0.31	0.61	0.33	0.07	0.48	0.41	0.11	0.48	0.18	1.52
rs2277732	C/A	19:4723658	DPP9	C	0.78	0.22	0.70	0.30	0.65	0.26	0.09	0.50	0.41	0.09	0.33	0.19	1.51
rs4804803	A/G	19:7747847	CD209	A	0.85	0.15	0.83	0.17	0.72	0.26	0.02	0.71	0.23	0.06	0.18	0.66	1.17
rs73510898	G/A	19:10305768	ZGLP1	G	0.96	0.04	0.95	0.05	0.93	0.04	0.02	0.92	0.06	0.02	0.01*	0.94	1.04
rs74956615	T/A	19:10317045	RAVER1	T	0.95	0.05	0.97	0.03	0.89	0.11	0.00	0.94	0.06	0.00	1.00	0.37	0.54
rs34536443	G/C	19:10352442	TYK2	G	0.98	0.02	0.97	0.03	0.96	0.04	0.00	0.94	0.06	0.00	1.00	0.70	1.40
rs429358	T/C	19:44908684	APOE	T	0.92	0.08	0.90	0.10	0.85	0.15	0.00	0.83	0.14	0.03	0.2	0.45	1.44
rs368565	C/T	19:48697960	FUT2	T	0.66	0.34	0.53	0.47	0.5	0.33	0.17	0.37	0.32	0.31	<0.01*	0.04*	1.74
rs4801778	G/T	19:48867352	PLEKHA4	G	0.84	0.16	0.88	0.12	0.72	0.24	0.04	0.77	0.21	0.02	0.44	0.37	0.70
rs17860115	C/A	21:33230000	IFNAR2	C	0.51	0.49	0.49	0.51	0.30	0.41	0.28	0.21	0.56	0.23	1.00	0.79	1.07
rs2300370	G/A	21:33232252	IFNAR2	G	0.51	0.49	0.49	0.51	0.30	0.41	0.28	0.21	0.56	0.23	1.00	0.79	1.07
rs2252639	A/G	21:33245424	IFNAR2	A	0.53	0.47	0.52	0.48	0.30	0.46	0.24	0.23	0.58	0.20	0.7	0.80	1.07
rs2236757	A/G	21:33252612	IFNAR2	G	0.52	0.48	0.53	0.47	0.28	0.48	0.24	0.27	0.52	0.21	1.00	0.90	0.96
rs2300371	C/T	21:33259936	IFNAR2	C	0.58	0.42	0.52	0.48	0.35	0.46	0.20	0.26	0.53	0.21	1.00	0.43	1.24
rs8178521	C/T	21:33287378	IL10RB	C	0.84	0.16	0.69	0.31	0.72	0.24	0.04	0.50	0.38	0.12	0.13	0.01*	2.51
rs35370143	Del/Ins	21:33959663	LINC00649	Del	0.80	0.20	0.82	0.18	0.61	0.39	0.00	0.67	0.30	0.03	0.35	0.79	0.91
rs2298660	C/T	21:41473706	TMPRSS2	C	0.79	0.21	0.81	0.19	0.63	0.33	0.04	0.67	0.29	0.05	0.76	0.75	0.89
rs2298661	C/A	21:41473715	TMPRSS2	C	0.79	0.21	0.80	0.20	0.63	0.33	0.04	0.67	0.27	0.06	0.38	0.86	0.94
rs3787946	G/C	21:41475808	TMPRSS2	C	0.79	0.21	0.79	0.21	0.63	0.33	0.04	0.64	0.30	0.06	0.57	0.92	1.03
Alt, Alternative allele; HWE, Hardy-Weinberg equilibrium; OR, Odds ratio; WT, Wild-type allele.

[truncated: 3 more sheets: Supplementary Table 11, Supplementary Table 12, Supplementary Table 13]
